# Supplementary material for: Natural Compounds in Oral Microbiota Modulation and Caries Prevention: A Systematic Review
Source: Dent J (Basel). 2025 Nov 5;13(11):518. doi: 10.3390/dj13110518 (PMC12651059; doi:10.3390/dj13110518)
Supplement: Supplementary file 1 [file dentistry-13-00518-s001.zip]

Archive with 1 entries (1 files):
- dentistry-3896136-supplementary.pdf
